# Supplementary material for: Parental Stress and Child Quality of Life after Pediatric Burn
Source: Eur Burn J. 2024 Mar 27;5(2):77–89. doi: 10.3390/ebj5020007 (PMC11545290; doi:10.3390/ebj5020007)
Supplement: Supplementary file 1 [file ebj-05-00007-s001.zip]

Archive with 1 entries (1 files):
- ebj-2688491-supplementary.pdf
